# Supplementary material for: Development and validation of an inflammatory response-related signature in triple negative breast cancer for predicting prognosis and immunotherapy
Source: Front Oncol. 2023 Jun 15;13:1175000. doi: 10.3389/fonc.2023.1175000 (PMC10311032; doi:10.3389/fonc.2023.1175000)
Supplement: Supplementary Table 1 — Clinical information of TNBC in TCGA-all, TCGA-train and TCGA-test datasets. [file Table_1.xls]

Covariates	Type	Total	Test	Train	Pvalue
Age	<=65	130(81.25%)	65(81.25%)	65(81.25%)	1
Age	>65	30(18.75%)	15(18.75%)	15(18.75%)
Gender	FEMALE	160(100%)	80(100%)	80(100%)	1
Stage	Stage I	29(18.12%)	15(18.75%)	14(17.5%)	0.9954
Stage	Stage II	102(63.75%)	50(62.5%)	52(65%)
Stage	Stage III	24(15%)	12(15%)	12(15%)
Stage	Stage IV	2(1.25%)	1(1.25%)	1(1.25%)
Stage	unknow	3(1.88%)	2(2.5%)	1(1.25%)
T	T1	41(25.62%)	20(25%)	21(26.25%)	0.9598
T	T2	99(61.88%)	50(62.5%)	49(61.25%)
T	T3	15(9.38%)	8(10%)	7(8.75%)
T	T4	5(3.12%)	2(2.5%)	3(3.75%)
M	M0	136(85%)	67(83.75%)	69(86.25%)	1
M	M1	2(1.25%)	1(1.25%)	1(1.25%)
M	unknow	22(13.75%)	12(15%)	10(12.5%)
N	N0	106(66.25%)	56(70%)	50(62.5%)	0.3225
N	N1	33(20.62%)	12(15%)	21(26.25%)
N	N2	13(8.12%)	8(10%)	5(6.25%)
N	N3	8(5%)	4(5%)	4(5%)
