# Supplementary material for: Development and validation of an inflammatory response-related signature in triple negative breast cancer for predicting prognosis and immunotherapy
Source: Front Oncol. 2023 Jun 15;13:1175000. doi: 10.3389/fonc.2023.1175000 (PMC10311032; doi:10.3389/fonc.2023.1175000)
Supplement: Supplementary File S4 — PCR sequence of the genes. [file DataSheet_4.xlsx]

## Sheet: Sheet1
ID	Forward Primer	Reverse Primer
β-actin	TGACGTGGACATCCGCAAAG	CTGGAAGGTGGACAGCGAGG
HEYL	GGAAGAAACGCAGAGGGATCA	CAAGCGTCGCAATTCAGAAAG
CXCL13	GCTTGAGGTGTAGATGTGTCC	CCCACGGGGCAAGATTTGAA
ANKRD35	GCCAGCCACAGTGTGTTAAG	GACTACGGTTTTCTGCATCCA
PDCD1LG2	ATTGCAGCTTCACCAGATAGC	AAAGTTGCATTCCAGGGTCAC
